# Supplementary material for: Expertise-dependent differences in mental representation metrics of pas de bourrée
Source: PLoS One. 2023 Oct 5;18(10):e0292133. doi: 10.1371/journal.pone.0292133 (PMC10553204; doi:10.1371/journal.pone.0292133)
Supplement: S1 File — Includes the study raw data, including participants’ calculated training experience scores, Lander’s lamda value and CASPA value. (XLSX) [file pone.0292133.s001.xlsx]

## Sheet: Tabelle1
Subject ID	Experience (years)	Training sessions per week	Calculated experience	Lander’s Lamda	CASPA
TAOE21	24	2	2400	1	0.937426
RNHE11	21	2	2100	0.70368	0.978039
RISI10	20	2	2000	0.456053	0.607884					Calculated experience :=
REHE20	15	2	1500	0.486519	0.999397					50 x [years] x [training sessions per week]
RUMA29	14	2	1400	0.453715	0.530514					// 50 as a factor representing the weeks of the year
LUBI09	6	3	900	0.466287	0.863795
IEBO03	4.5	2	450	0.468542	0.67866
IELY10	1.5	2	150	0.453715	0.392373
IAHE12	1.5	2	150	0.396189	0.333868
RHBI13	2	1	100	0.421338	0.120849
TALÜ14	1.5	1	75	0.453715	0.231267
RABI25	1	1	50	0.396189	0.428209
LIBI01	0	0	0	0.438952	0.270551
REBI16	0	0	0	0.502118	0.33328
REHA12	0	0	0	0.396189	0.193444
ZAHO28	0	0	0	0.421338	0.146787
IÜDA25	0	0	0	0.364682	0.285569
HIDA14	0	0	0	0.421338	0.0729988
